# Supplementary material for: Exploration of the structural diversity and distribution pattern of gangliosides and sulfatides in mouse brain tissues and biomarkers for Parkinson’s Disease
Source: Lipids Health Dis. 2026 Mar 25;25:123. doi: 10.1186/s12944-026-02918-1 (PMC13137580; doi:10.1186/s12944-026-02918-1)
Supplement: Supplementary file 14 — Supplementary Material 14. [file 12944_2026_2918_MOESM14_ESM.xlsx]

## Sheet: Table. S1
Table. S1. 220 acidic GSLs, including 173 gangliosides and 47 sulfatides, were identified from mouse brain tissues by using UHPLC-Q-TOF-MS/MS
NO.	Subclass	Name	tR (min)	Molecular Formula	Measured (m/z)	Calculated (m/z)	Molecular ion	ppm	MSMS	Fraction
1	GM1	GM1a (d18:0/16:0)	12.99	C71H129N3O31	1520.87	1520.87	[M+H]+	-1.90681	1229.7831, 1067.7141, 981.3357, 819.2867, 702.5890, 540.5397, 522.5270, 504.5003, 454.1533, 366.1400, 292.1034, 274.0923, 266.2820, 204.0892, 60.0444	4
2		GM1b (d18:0/18:0)	14.467	C73H133N3O31	1548.89	1548.9	[M+H]+	-3.16354	1257.8130, 892.6669, 730.6196, 657.2426, 568.5625, 550.5531, 532.5402, 454.1565, 366.1384, 292.1015, 274.0932, 266.2857, 204.0857, 60.0451	4
3		GM1a (d18:0/22:0)	17.15	C77H141N3O31	1604.97	1604.96	[M+H]+	2.55458	948.7103, 786.6924, 624.6160, 606.6154, 454.1579, 366.1386, 292.1003, 274.0985, 266.2854, 204.0834, 60.0445	4
4&		GM1a (d18:0/18:0)(OH)	12.997	C73H133N3O32	782.95	782.951	[M+2H]2+	-1.1495	1111.7548, 908.6647, 746.6157, 584.5631, 566.5562, 548.5390, 454.1655, 366.1409, 292.1036, 284.2949, 274.0928, 266.2802, 204.0882, 60.0452	4
5		GM1a (d18:1/14:0)	10.63	C69H123N3O31	745.915	745.914	[M+2H]2+	0.804382	672.6425, 510.4873, 492.4837, 292.3009, 292.1016, 274.0894, 264.2697, 204.0868	4
6		GM1b (d18:1/16:0)	12.31	C71H127N3O31	759.931	759.93	[M+2H]2+	1.18432	1065.7030, 700.5671, 657.2248, 538.5171, 520.5088, 502.4946, 454.1550, 366.1386, 292.1035, 282.2787, 274.0921, 264.2686, 204.0872, 60.0450	4
7		GM1b (d18:1/17:0)	13.14	C72H129N3O31	766.937	766.938	[M+2H]2+	-0.912721	1079.7133, 876.6459, 714.5996, 657.2351, 552.5392, 534.5258, 516.5144, 504.5170, 366.1407, 292.1030, 282.2813, 274.0931, 264.2700, 204.0883, 60.0452	4
8*		GM1a (d18:1/18:0)	13.836	C73H131N3O31	773.944	773.946	[M+2H]2+	-1.5505	1255.8076, 1093.7480, 890.6642, 872.6516, 728.6100, 566.5566, 548.5460, 530.5348, 518.5361, 454.1606, 366.1435, 292.1057, 282.2812, 274.0951, 264.2721, 204.0896, 60.0456	4
9		GM1b (d18:1/19:0)	14.617	C74H133N3O31	780.952	780.953	[M+2H]2+	-1.40853	904.6704, 742.6206, 657.2262, 580.5600, 562.5576, 544.5416, 454.1496, 366.1401, 292.2975, 292.1033, 282.2794, 274.0914, 264.2682, 204.0875, 60.0448	4
10		GM1b (d18:1/20:0)	15.264	C75H135N3O31	1574.91	1574.92	[M+H]+	-1.01593	918.6882, 756.6302, 657.2282, 594.5884, 576.5710, 558.5561, 454.1572, 366.1392, 310.3118, 292.2973, 292.0997, 274.0903, 204.0873, 60.0444	4
11		GM1b (d18:1/21:0)	15.874	C76H137N3O31	1588.93	1588.93	[M+H]+	-2.45448	657.2343, 590.5790, 366.1377, 292.1036, 274.0928, 264.2684	4
12		GM1a (d18:1/22:0)	16.52	C77H139N3O31	801.976	801.977	[M+2H]2+	-1.24692	784.6789, 622.6051, 604.6011, 366.1410, 292.1032, 274.0904, 264.2689, 204.0874, 60.0444	4
13		GM1a (d18:1/23:0)	17.17	C78H141N3O31	808.983	808.985	[M+2H]2+	-2.47223	618.6097, 600.6055, 366.1385, 282.2786, 264.2690, 252.2688, 204.0866, 60.0448	4
14		GM1b (d18:1/24:0)	17.66	C79H143N3O31	815.991	815.993	[M+2H]2+	-2.32845	812.6995, 657.2314, 650.6395, 632.6351, 614.621, 366.1382, 292.1021, 282.2786, 274.0931, 264.2686, 252.2687, 204.0869	5
15		GM1a (d18:1/25:0)	17.987	C80H145N3O31	823.001	823	[M+2H]2+	0.972053	826.7041, 664.6550, 646.9479, 628.6346, 366.1379, 292.3002, 292.1017, 282.2791, 274.0922, 264.2696, 252.2686, 204.0872, 60.0448	5
16		GM1a (d18:1/16:1)	11.13	C71H125N3O31	1516.84	1516.84	[M+H]+	-0.329633	698.5578, 536.4961, 518.4911, 500.4860, 454.1654, 366.1375, 292.1007, 282.2755, 274.0915, 264.2690, 204.0869, 163.0592, 60.0442	4
17		GM1a (d18:1/17:1)	11.92	C72H127N3O31	1530.85	1530.85	[M+H]+	-0.8492	550.5098, 454.1542, 366.1382, 292.0991, 274.0896, 264.2657, 204.0867, 60.0442	4
18		GM1a (d18:1/18:1)	12.74	C73H129N3O31	1544.87	1544.87	[M+H]+	-0.0647304	888.6379, 726.5900, 564.5316, 546.5231, 528.5111, 454.1551, 366.1386, 292.1007, 280.2613, 274.0900, 262.2519, 204.0864, 163.0609, 60.0454	4
19		GM1a (d18:1/20:1)	14.29	C75H133N3O31	1572.9	1572.9	[M+H]+	-1.71657	916.6721, 754.6247, 592.5572, 574.5526, 556.5489, 454.1511, 366.1395, 292.1013, 274.0926, 264.2680, 204.0823	4
20		GM1b (d18:1/21:1)	15.26	C76H135N3O31	1586.91	1586.92	[M+H]+	-3.59187	657.2193, 606.5847, 366.1368, 292.1006, 264.2683	4
21		GM1a (d18:1/24:1)	17.01	C79H141N3O31	1628.96	1628.96	[M+H]+	1.16639	1175.8121, 972.7435, 810.6778, 648.6322, 630.6145, 612.60211, 454.1521, 366.1379, 292.1021, 282.2805, 274.0912, 264.2682, 204.0877, 60.0444	4
22	GM2	GM2 (d18:1/16:0)	12.77	C65H117N3O26	1356.8	1356.8	[M+H]+	-3.09552	1065.7069, 700.5681, 657.2390, 538.5144, 520.5060, 502.4861, 454.1510, 366.1382, 292.1040, 282.2802, 274.0908, 264.2666, 204.0859, 60.0442	4
23		GM2 (d18:1/17:0)	13.48	C65H119N3O26	1358.81	1358.82	[M+H]+	-1.47187	657.2317, 552.519, 534.5102, 366.1358, 292.1017, 282.2795, 274.0928, 204.0863, 163.0601, 60.0442	4
24*		GM2 (d18:1/18:0)	14.19	C67H121N3O26	1384.83	1384.83	[M+H]+	-1.87749	1093.7522, 890.6556, 728.6035, 657.2331, 566.5527, 548.5389, 530.5307, 518.5288, 454.1531, 366.1398, 292.1017, 274.0924, 264.2683, 204.0874, 60.0446	4
25		GM2 (d18:1/19:0)	14.87	C68H123N3O26	1398.84	1398.85	[M+H]+	-1.64421	742.6275, 562.5600, 544.5486, 366.1377, 292.1026, 274.0919, 264.2658, 204.0865, 163.0609, 60.0441	4
26		GM2 (d18:1/20:0)	15.56	C69H125N3O26	706.934	706.935	[M+2H]2+	-0.565823	594.5687, 576.5736, 558.5581, 546.5630, 292.2999, 292.1019, 274.0926, 264.2694, 204.0879	4
27		GM2 (d18:1/21:0)	16.21	C70H127N3O26	713.942	713.943	[M+2H]2+	-0.420202	608.5869, 590.5874, 572.5659, 454.1548, 292.0997, 274.0921, 266.2827, 204.0844, 163.0611	4
28		GM2 (d18:1/22:0)	17.139	C71H129N3O26	1440.89	1440.89	[M+H]+	-2.98426	657.2264, 366.1393, 292.1007, 274.0874, 264.2684, 204.0863	4
29		GM2 (d18:1/23:0)	17.38	C72H131N3O26	1454.91	1454.91	[M+H]+	-1.44339	636.6230, 618.6105, 292.1001, 274.0951, 264.2685, 204.0826	4
30		GM2 (d18:1/24:0)	17.91	C73H133N3O26	1468.92	1468.92	[M+H]+	-1.42962	632.6319, 614.6227, 454.1515, 264.2675, 292.1031, 274.0915, 264.2651, 204.0822, 60.0444,	4
31	GM3	GM3 (d18:0/18:0)	14.797	C59H110N2O21	1183.76	1183.77	[M+H]+	-3.8859	892.6628, 730.6146, 616.2015, 568.5645, 550.5478, 532.5430, 520.5405, 454.1469, 292.1016, 284.2951, 274.0918, 266.2779, 60.0447	4
32		GM3 (d18:0/20:0)	16.17	C61H114N2O21	1211.8	1211.8	[M+H]+	0.165044	920.7073, 758.6514, 616.1936, 596.5974, 578.5804, 560.5692, 454.1549, 294.3080, 292.1024, 282.2756, 274.0915, 266.2793, 204.0871, 163.0605, 60.0431	4
33		GM3 (d18:1/16:0)	13.23	C57H104N2O21	1153.72	1153.72	[M+H]+	-2.94699	862.6139, 616.2012, 700.5796, 538.5193, 520.5118, 502.4996, 454.1487, 292.1029, 274.0930, 264.2702,	4
34		GM3 (d18:1/17:0)	13.82	C58H106N2O21	1167.73	1167.74	[M+H]+	-3.76797	876.6348, 714.5923, 616.2002, 552.5401, 534.5316, 516.5087, 454.1543, 292.1035, 274.0909, 264.2697	4
35*		GM3 (d18:1/18:0)	14.37	C59H108N2O21	1181.75	1181.75	[M+H]+	2.28474	616.2005, 566.5541, 548.5422, 530.5311, 518.5341, 454.1551, 292.2989, 292.1036, 282.2803, 274.0931, 264.2704, 60.0447	4
36		GM3 (d18:1/19:0)	15.06	C60H110N2O21	1195.77	1195.77	[M+H]+	1.75619	742.6287, 616.2015, 580.5707, 562.5605, 544.5538, 454.1577, 292.2986, 292.1032, 274.0943, 264.2698	4
37		GM3 (d18:1/20:0)	15.74	C61H112N2O21	1209.78	1209.78	[M+H]+	1.90117	918.6826, 756.6238, 616.1989, 594.5821, 576.5763, 558.5599, 366.1374, 292.2993, 292.1011, 274.0926, 264.2682, 60.0447	4
38		GM3 (d18:1/21:0)	16.39	C62H114N2O21	1223.8	1223.8	[M+H]+	-1.14398	932.7013, 770.6473, 616.2021, 608.5967, 590.5873, 572.5731, 454.1541, 292.2968, 292.1016, 282.2796, 274.0930, 264.2717, 204.0841	4
39		GM3 (d18:1/22:0)	17.11	C63H116N2O21	1237.81	1237.81	[M+H]+	-2.34284	946.7229, 784.6629, 622.6098, 616.2035, 604.5998, 586.5958, 574.5970, 454.1491, 292.1022, 274.0950, 264.2679, 60.0446	4
40		GM3 (d18:1/23:0)	17.56	C64H118N2O21	1251.83	1251.83	[M+H]+	0.718947	960.7443, 798.6874, 636.6311, 618.6269, 616.2014, 600.6213, 454.1492, 292.1025, 282.2779, 274.0919, 264.2665, 163.0609, 60.0455	5
41		GM3 (d18:1/24:0) [d1]	18.09	C65H120N2O21	1265.84	1265.85	[M+H]+	-3.87093	812.6774, 650.6402, 632.6314, 614.6166, 292.1020, 274.0933, 264.2685, 60.0443	5
42		GM3 (d18:1/26:0)	19.457	C67H124N2O21	1293.88	1293.88	[M+H]+	-1.15931	1002.7755, 840.7267, 678.6782, 660.6634, 642.6516, 616.1995, 454.1524, 292.0996, 282.2789, 274.0936, 264.2694, 163.0616	5
43		GM3 (d18:1/21:1)	15.272	C62H112N2O21	1223.79	1223.8	[M+H]+	-8.57984	768.6464, 588.5666, 454.1580, 310.3125, 292.1040, 282.2806, 274.0935, 264.2699, 262.3010, 204.0878	4
44		GM3 (d18:1/24:1)	17.259	C65H118N2O21	1263.83	1263.83	[M+H]+	-0.87037	648.6215, 630.6167, 612.6089, 616.2040, 454.1520, 310.3112, 292.1007, 282.2754, 274.0909, 264.2688, 204.0856, 163.0572, 60.0451	5
45	GM4	GM4 (d18:1/18:0)	15.447	C53H98N2O16	1019.7	1019.7	[M+H]+	-3.62852	728.6105, 566.5516, 548.5398, 530.5267, 292.1030, 282.2824, 274.0916, 264.2663	4
46		GM4 (d18:1/24:0) [d2]	18.72	C59H110N2O16	1103.79	1103.79	[M+H]+	-6.79475	650.6428, 632.6358, 454.1587, 292.0994, 274.0895, 264.2687	5
47		GM4 (d18:1/24:0)(OH)	17.737	C59H110N2O17	1119.78	1119.79	[M+H]+	-5.09025	828.6913, 666.6406, 648.6274, 630.6078, 618.6165, 454.1612, 292.1017, 274.0903, 264.2680, 60.0454	5
48		GM4 (d18:1/24:1)	16.92	C59H108N2O16	1101.77	1101.78	[M+H]+	-3.99355	810.7002, 648.6363, 630.6172, 612.6050, 600.6142, 292.1018, 274.0912, 264.2688, 252.2690	5
49	O-Ac-GM3	O-Ac-GM3 (d18:1/21:0) [D1]	17.283	C64H116N2O22	1265.81	1265.81	[M+H]+	-1.65902	608.5984, 590.5868, 454.1501, 334.1131, 316.1013, 292.2978, 292.1007, 274.0909, 264.2694, 204.0868	5
50&	O-Ac-GM4	O-Ac-GM4 (d18:1/21:0) [D2]	17.714	C58H106N2O17	1103.75	1103.76	[M+H]+	-4.62058	608.5899, 590.5863, 572.5729, 496.1855, 454.1538, 334.1081, 316.1016, 292.1026, 282.2770, 274.0921, 264.2671, 60.0449	5
51		O-Ac-GM4 (d18:1/22:0)	18.304	C59H108N2O17	1117.77	1117.77	[M+H]+	-3.75747	622.6038, 454.1536, 334.1102, 316.0999, 292.2993, 292.1022, 274.0923, 264.2684, 60.0448	5
52	Fuc-GM1	Fuc-GM1 (d18:0/16:0)	12.642	C77H139N3O35	833.968	833.967	[M+2H]2+	1.43891	1067.7109, 864.6370, 702.5888, 540.5289, 522.5217, 504.5103, 512.1932, 504.5103, 366.1390, 292.1013, 284.2864, 274.0923, 266.2808, 204.0879, 147.0621, 60.0446	4
53		Fuc-GM1 (d18:0/20:0)	15.492	C81H147N3O35	861.995	861.998	[M+2H]2+	-3.82832	1123.7727, 920.7081, 758.6455, 596.5986, 578.5841, 560.5629, 512.1950, 366.1385, 292.1016, 274.0930, 266.2778, 204.0863, 147.0643	4
54		Fuc-GM1 (d18:1/18:0)	13.551	C79H141N3O35	846.941	846.942	[M+2H]2+	-0.590359	1093.7218, 890.6576, 728.5997, 566.5502, 548.5395, 530.5219, 512.1957, 366.1386, 292.1029, 282.2812, 274.0931, 264.2685, 204.0867, 147.0664, 60.0442	4
55		Fuc-GM1 (d18:1/20:0)	15.015	C81H145N3O35	860.988	860.99	[M+2H]2+	-2.09062	1121.7742, 918.6828, 803.4904, 756.6409, 594.5856, 576.5687, 558.5634, 512.1962, 366.1399, 292.1016, 282.2790, 274.0920, 264.2690, 204.0869, 60.0443	4
56		Fuc-GM1 (d18:1/22:0)	16.225	C83H149N3O35	875.004	875.006	[M+2H]2+	-1.94284	946.6946, 784.6618, 622.6061, 604.6005, 512.1960, 454.1529, 366.1386, 292.1025, 274.0894, 264.2674, 204.0852, 60.0436	4
57	GD1a	GD1a (d18:0/16:0)	11.962	C82H146N4O39	906.488	906.486	[M+2H]2+	2.86822	864.6436, 819.2942, 702.5876, 657.2409, 540.5370, 522.5223, 504.5128, 454.1613, 366.1405, 292.1051, 274.0940, 266.2871, 204.0880, 60.0449	3
58		GD1a (d18:0/18:0) [a1]	13.57	C84H150N4O39	920.502	920.501	[M+2H]2+	0.651819	1548.8694, 892.6818, 819.3091, 730.6214, 657.2367, 568.5689, 550.5532, 532.5401, 520.5380, 454.1586, 366.1409, 292.1042, 282.2805, 274.0934, 266.2779, 204.0885, 60.0445	3
59		GD1a (d18:0/19:0)	14.456	C85H152N4O39	927.507	927.509	[M+2H]2+	-2.15631	1562.9169, 819.2920, 744.6311, 657.2361, 582.5821, 564.5789, 546.5597, 366.1400, 292.1039, 284.2974, 274.0939, 266.2883, 204.0879, 60.0445	3
60		GD1a (d18:0/20:0) [a2]	15.176	C86H154N4O39	934.517	934.517	[M+2H]2+	0.321022	981.3332, 819.2742, 758.6321, 596.5913, 583.1997, 578.5786, 454.1521, 366.1441, 292.1031, 274.0924, 266.2834, 204.0842, 60.0443	3
61		GD1a (d18:0/22:0)	16.49	C88H158N4O39	948.531	948.532	[M+2H]2+	-1.26511	948.7230, 819.3054, 786.6690, 657.2317, 624.6241, 606.6154, 454.1555, 366.1337, 292.1024, 274.0921, 266.2746, 204.0882	3
62		GD1a (d18:1/16:0) [a3]	11.33	C82H144N4O39	905.478	905.478	[M+2H]2+	0.552195	1065.7063, 862.6254, 819.2834, 700.5694, 657.2350, 538.5217, 520.5073, 502.5000, 490.5031, 454.1556, 366.1382, 292.1024, 274.0931, 264.2682, 204.0876	3
63		GD1a (d18:1/17:0) [a4]	12.135	C83H146N4O39	912.491	912.486	[M+2H]2+	6.46586	876.6288, 714.5841, 657.2240, 552.5275, 534.5167, 516.5110, 454.1449, 366.1349, 292.0986, 282.2755, 274.0883, 264.2650, 204.0846, 60.0446	3
64*		GD1a (d18:1/18:0) [a5]	12.94	C84H148N4O39	919.497	919.493	[M+2H]2+	4.56773	1384.8478, 1181.7586, 1093.7464, 890.6609, 819.3016, 728.6109, 657.2447, 566.5581, 548.5474, 530.5385, 518.5385, 454.1620, 366.1447, 292.1036, 282.2863, 274.0962, 264.0685, 204.0902, 60.0459	3
65		GD1a (d18:1/19:0) [a6]	13.689	C85H150N4O39	926.502	926.501	[M+2H]2+	0.755531	1269.7906, 1107.7398, 904.6651, 819.2859, 742.6076, 657.2361, 580.5708, 562.5568, 544.5496, 454.1556, 366.1393, 292.1036, 282.2800, 274.0925, 264.2696, 204.0877, 60.0447	3
66		GD1a (d18:1/20:0) [a7]	14.39	C86H152N4O39	933.51	933.509	[M+2H]2+	0.749859	1574.9008, 918.6887, 819.2912, 756.6350, 657.2335, 594.5810, 576.5716, 558.5605, 546.5645, 454.1552, 366.1394, 310.3105, 292.2998, 292.1029, 282.2760, 274.0925, 264.2697, 204.0874, 60.0447	3
67		GD1a (d18:1/21:0) [a8]	15.11	C87H154N4O39	940.516	940.517	[M+2H]2+	-0.425298	1588.9223, 932.6988, 819.2795, 770.6512, 657.2363, 608.5956, 590.5864, 572.5755, 560.5682, 454.1553, 366.1392, 292.3023, 292.1015, 282.2777, 274.0919, 264.2678, 204.0875, 60.0450	3
68		GD1a (d18:1/22:0) [a9]	15.72	C88H156N4O39	947.525	947.525	[M+2H]2+	0.527691	1602.9332, 1149.7958, 946.7217, 819.2831, 784.6629, 657.2338, 622.6151, 604.6034, 586.5894, 454.1632, 366.1382, 310.3131, 292.2998, 292.1022, 274.0923, 264.2678, 204.0872	3
69		GD1a (d18:1/23:0) [a10] [d4]	16.37	C89H158N4O39	954.534	954.532	[M+2H]2+	2.09527	1616.9620, 960.7387,918.6195, 819.2919, 798.6772, 657.2345, 636.6281, 600.6034, 588.6066, 454.1556, 366.1397, 292.1021, 292.3006, 282.2800, 264.2689, 204.0872, 60.0451	4
70		GD1a (d18:1/24:0) [a11]	16.868	C90H160N4O39	961.539	961.54	[M+2H]2+	-1.144	974.7452, 819.2950, 812.6973, 657.2357, 650.6411, 632.6325, 614.6244, 454.1546, 366.1371, 292.3025, 292.1031, 282.2761, 274.0925, 264.2685, 204.0866, 60.0446	4
71		GD1a (d18:1/25:0) [a12]	17.44	C91H162N4O39	968.551	968.548	[M+2H]2+	2.78768	988.7677, 826.7166, 819.2798, 657.2359, 664.6589, 646.6405, 454.1531, 366.1385, 292.2991, 292.1018, 282.2751, 274.0913, 264.2687, 204.0854	4
72		GD1a (d18:1/26:0)	17.85	C92H164N4O39	975.56	975.556	[M+2H]2+	4.30524	840.7159, 678.6636, 657.2316, 650.6539, 642.6452, 454.1521, 366.1426, 292.2986, 292.1008, 282.2782, 274.0918, 264.2650, 204.0856	4
73		GD1a (d18:1/22:1)	14.489	C88H154N4O39	946.518	946.517	[M+2H]2+	1.58476	1600.9243, 1147.7689, 944.6855, 819.2952, 782.6398, 657.2352, 620.5982, 602.5878, 584.5781, 454.1585, 366.1387, 292.2993, 292.1027, 274.0923, 264.2692, 204.0871, 60.0445	3
74		GD1a (d18:1/24:1)	16.266	C90H158N4O39	960.533	960.532	[M+2H]2+	0.208218	1337.5621, 657.2327, 630.6223, 612.6091, 454.1614, 366.1351, 292.1020, 274.0920, 264.2686, 204.0847	3
75		GD1a (d18:1/25:1)	16.373	C91H160N4O39	967.538	967.54	[M+2H]2+	-2.17045	662.6424, 657.23117, 644.6288, 454.1525, 366.1345, 292.1018, 274.0917, 264.2681, 204.0888	4
76		GD1a (d18:2/20:0) [a13]	13.555	C86H150N4O39	932.502	932.501	[M+2H]2+	0.643431	1572.8954, 1281.8194, 916.6856, 819.3051, 754.6339, 657.2464, 592.2802, 574.5671, 556.5563, 464.1628, 366.1452, 292.1028, 274.0977, 264.2737, 262.2579, 204.0913, 60.0446	3
77		GD1a (d20:1/21:1)	15.439	C89H156N4O39	953.526	953.525	[M+2H]2+	1.36336	1161.7861, 958.7281,819.2884, 796.6619, 657.2340, 634.6123, 616.3012, 598.6042, 586.5848, 454.1539,366.1391,310.3100, 292.1022, 292.2997,282.2762, 264.2687, 204.0868, 60.0445,	3
78	GD1b	GD1b (d18:0/18:0) [A1]	13.97	C84H150N4O39	920.501	920.501	[M+2H]2+	-0.434546	1548.8737, 892.6644, 730.6022, 583.1975, 568.5613, 454.1547, 366.1391, 292.1005, 274.0917, 266.2841, 204.0865, 163.0601, 60.0444	3
79		GD1b (d18:0/20:0) [A2]	15.48	C86H154N4O39	934.518	934.517	[M+2H]2+	1.39109	1576.9252, 981.3310, 819.2758, 758.6325, 596.5922, 583.1967, 578.5789, 454.1513, 366.1358, 292.1012, 274.0910, 266.2801, 204.0821, 60.0442	3
80		GD1b (d18:1/16:0) [A3]	11.71	C82H144N4O39	905.476	905.478	[M+2H]2+	-1.43571	1065.6939, 862.6072, 700.5646, 583.1842, 538.5128, 520.5012, 502.4888, 454.1404, 366.1318, 292.0973, 282.2722, 274.0874, 264.2642, 204.0828, 60.0431	4
81		GD1b (d18:1/17:0) [A4]	12.52	C83H146N4O39	912.484	912.486	[M+2H]2+	-1.86304	1532.8574, 1241.7654, 1079.7220, 714.5845, 583.1959, 552.5311, 534.5217, 366.1392, 292.1016, 274.0922, 264.2699, 204.0873	3
82*		GD1b (d18:1/18:0) [A5]	13.32	C84H148N4O39	919.498	919.493	[M+2H]2+	5.54653	1181.7693, 890.6628, 745.2601, 728.6063, 583.2008, 566.5494, 548.5430, 530.5342, 454.1547, 366.1412, 292.1040, 274.0944, 264.2687, 204.0886, 60.0453	3
83		GD1b (d18:1/19:0) [A6]	14.144	C85H150N4O39	926.499	926.501	[M+2H]2+	-2.15866	904.6740, 742.6103, 583.1958, 562.5486, 544.5417, 454.1447, 366.1376, 292.1025, 282.2806, 274.0920, 264.2682, 204.0854, 60.0446	3
84		GD1b (d18:1/20:0) [A7]	14.84	C86H152N4O39	933.509	933.509	[M+2H]2+	-0.107123	1574.9194, 1283.8284, 1121.7574, 918.6870, 819.2824, 756.6363, 594.5850, 583.1979, 576.57285, 558.5594, 454.1580, 366.1403, 310.3105, 292.3007, 292.1031, 282.2782, 274.0925, 264.2688, 204.0876, 60.0449,	3
85		GD1b (d18:1/21:0) [A8] [d3]	15.56	C87H154N4O39	940.515	940.517	[M+2H]2+	-1.80752	932.7090, 770.6422, 608.6070, 590.5807, 583.2015, 572.5718, 454.1482, 366.1396, 310.3129, 292.2998, 292.1019, 282.2829, 274.0911, 264.2666, 204.0862, 60.0442	3
86		GD1b (d18:1/22:0) [A9]	16.12	C88H156N4O39	947.525	947.525	[M+2H]2+	0.316614	946.7013, 784.6580, 583.1958, 454.1544, 366.1386, 310.3124, 292.2996, 292.1026, 282.2791, 274.0929, 264.2692, 204.0877	3
87		GD1b (d18:1/23:0) [A10]	16.72	C89H158N4O39	954.533	954.532	[M+2H]2+	0.31429	1616.9798, 1325.8604, 960.7442, 798.6794, 636.6287, 618.6196, 600.6018, 583.1993, 454.1525, 366.1386, 292.1020, 282.2783, 274.0917, 264.2679, 163.0598, 60.0553	4
88		GD1b (d18:1/24:0) [A11]	17.24	C90H160N4O39	961.541	961.54	[M+2H]2+	0.519999	1177.8226, 974.7468, 819.2851, 812.6819, 650.6411, 632.6329, 614.6223, 583.1958, 454.1511, 366.1372, 310.3089, 292.1021, 282.2779, 274.0932, 264.2682, 204.0868, 60.0443	4
89		GD1b (d18:1/25:0) [A12]	17.783	C91H162N4O39	968.553	968.548	[M+2H]2+	5.36886	664.6527, 646.6505, 628.6382, 583.1922, 366.1380, 292.3003, 292.1027, 274.0921, 264.2682, 204.0875	3
90		GD1b (d18:2/20:0) [A13]	13.905	C86H150N4O39	932.502	932.501	[M+2H]2+	0.643431	1572.9023, 1281.7924, 1119.7417, 916.5756, 819.2891, 754.6215, 657.2370, 592.5712, 574.5558, 556.5517, 544.5489, 454.1582, 366.1408, 292.1040, 280.2628, 274.0936, 264.2705, 262.2547, 204.0881, 60.0449	3
91*	GD2	GD2 (d18:1/18:0)	13.67	C78H138N4O34	1675.93	1675.93	[M+H]+	0.835359	583.2013, 548.5493, 454.1555, 366.1446, 292.1054, 274.0963, 264.2684, 204.0884	3
92		GD2 (d18:1/20:0)	15.06	C80H142N4O34	1703.96	1703.96	[M+H]+	0.76293	576.5723, 366.1374, 292.0991, 264.2684, 274.0907, 204.0847	3
93	GD3	GD3 (d18:1/18:0)	13.79	C70H125N3O29	1472.85	1472.85	[M+H]+	-1.29002	890.6589, 728.6032, 745.2630, 657.2401, 616.2011, 583.2040, 566.5574, 548.5452, 454.1655, 292.1026, 274.0947, 264.2708, 204.0881	3
94		GD3 (d18:1/19:0)	14.5	C71H127N3O29	1486.86	1486.86	[M+H]+	-0.874324	745.2422, 742.6274, 616.2017, 583.2000, 580.5641, 562.5550, 325.1055, 292.1027, 274.0910, 264.2695, 204.0866, 163.0575, 60.0437	3
95		GD3 (d18:1/20:0)	15.22	C72H129N3O29	1500.88	1500.88	[M+H]+	0.199883	1209.7846, 918.7021, 756.6292, 616.2021, 594.5972, 583.2098, 576.5880, 558.5697, 454.1633, 310.3118, 292.3036, 292.1039, 274.0944	3
96		GD3 (d18:1/22:0)	15.722	C74H133N3O29	1528.91	1528.91	[M+H]+	-1.70056	784.6618, 745.2369, 616.2042, 583.1958, 454.1519, 292.3059, 292.1016, 274.0922	3
97		GD3 (d18:1/24:0)	17.217	C76H137N3O29	778.975	778.974	[M+2H]2+	0.513496	974.7512, 650.6467, 632.6369, 614.6317, 583.1998, 292.1052, 282.2766, 274.0921, 264.2689	4
98		GD3 (d18:1/18:1)	12.835	C70H123N3O29	1470.82	1470.83	[M+H]+	-5.09916	1179.7162, 888.6289, 745.2364, 616.2011, 583.1919, 564.5192, 546.5146, 528.5079, 454.1443, 292.0992, 274.0883, 264.2654	3
99		GD3 (d18:1/25:1)	16.37	C76H135N3O29	777.964	777.966	[M+2H]2+	-2.57081	630.6176, 292.0999, 274.0870, 280.2631, 264.2694, 262.2533	4
100	Fuc-GD1a	Fuc-GD1a (d18:1/20:0)	14.639	C92H162N4O43	1006.54	1006.54	[M+2H]2+	1.39091	657.2346, 576.5706, 512.2021, 366.1414, 292.1035, 274.0952, 204.0819	3
101	GalNAc-GD1a	GalNAc-GD1a (d18:1/16:0)	11.14	C90H157N5O44	1007.02	1007.02	[M+2H]2+	0.397213	860.3126, 657.2394, 700.5733, 569.2207, 538.5184, 520.5112, 502.5080, 490.5033, 454.1569, 366.1412, 292.1009, 282.2792, 274.0904, 264.2689, 204.0870, 60.0450	3
102		GalNAc-GD1a (d18:1/18:0)	12.71	C92H161N5O44	1021.04	1021.03	[M+2H]2+	5.68052	890.6713, 860.3234, 728.6102, 657.2453, 569.2248, 566.5568, 548.5469, 530.5350, 518.5355, 454.1548, 366.1441, 292.1044, 274.0952, 264.2720, 60.0454	3
103		GalNAc-GD1a (d18:1/19:0)	13.48	C93H163N5O44	1028.04	1028.04	[M+2H]2+	-0.194545	904.6665, 860.3318, 657.2366, 580.5513, 569.2108, 562.5419, 292.0998, 282.2806, 264.2679, 204.0889	3
104		GalNAc-GD1a (d18:1/20:0)	14.222	C94H165N5O44	1035.05	1035.05	[M+2H]2+	1.44921	918.6838, 860.3147, 756.6371, 657.2376, 594.5821, 576.5711, 569.2171, 558.5612, 546.5849, 454.1664, 366.1362, 310.3077, 292.3007, 292.1037, 274.0923, 264.2687, 204.0876, 60.0445	3
105		GalNAc-GD1a (d18:1/21:0)	14.99	C95H167N5O44	1042.06	1042.06	[M+2H]2+	1.15157	932.7186, 860.3011, 770.6507, 608.5769, 590.5744, 572.5552, 366.1356, 292.1023, 274.0896, 264.2658, 204.0846	3
106		GalNAc-GD1a (d18:1/22:0)	15.473	C96H169N5O44	1049.06	1049.06	[M+2H]2+	-0.095323	860.3024, 657.2319, 604.5988, 569.2189, 292.1023, 274.0944, 264.2696, 204.0864	3
107		GalNAc-GD1a (d18:1/23:0)	16.306	C97H171N5O44	1056.07	1056.07	[M+2H]2+	1.0416	860.3123, 366.1366, 292.1023, 274.0897, 264.2653, 204.0871, 60.0445	3
108	O-Ac-GD1a	O-Ac-GD1a (d18:1/18:0) [D3]	14.286	C86H150N4O40	940.508	940.499	[M+2H]2+	10.2074	890.6411, 819.2827, 728.5949, 699.2339, 657.2322, 566.5432, 548.5356, 530.5254, 496.1677, 454.1515, 366.1337, 334.1142, 316.1030, 292.1017, 282.2832, 274.0912, 264.2681, 204.0842, 60.0441	4
109		O-Ac-GD1a (d18:1/20:0) [D4]	14.806	C88H154N4O40	954.515	954.514	[M+2H]2+	1.15242	918.6847, 756.6341, 699.2481, 657.2350, 594.5798, 576.5711, 558.5592, 546.5581, 496.1586, 454.1548, 366.1395, 334.1132, 316.1016, 292.3001, 292.1022, 274.0920, 264.2680, 204.0877, 60.0450	4
110	O-Ac-GD3	O-Ac-GD3 (d18:1/20:0)	15.635	C74H131N3O30	1542.89	1542.89	[M+H]+	-2.3981	594.5728, 576.5691, 366.1410, 334.1158, 316.1026, 292.1044, 274.0885, 264.2685, 163.0607	4
111	GT1b	GT1b (d18:0/18:0)	13.12	C95H167N5O47	1066.05	1066.05	[M+2H]2+	0.281413	1548.8857, 1257.7978, 1095.7501, 892.6628, 657.2318, 583.1958, 568.5589, 550.5428, 532.5312, 454.1547, 366.1348, 292.1028, 284.2998, 274.0915, 266.2787, 204.0875	2
112		GT1b (d18:0/20:0)	14.54	C97H171N5O47	1080.07	1080.06	[M+2H]2+	0.925871	1868.0276, 1123.7773, 948.3210, 920.7080, 819.3001, 758.6518, 745.2459, 657.2346, 596.5963, 583.1986, 578.5862, 560.5752, 454.1567, 366.1409, 312.3257, 294.3196, 292.1026, 274.0919, 204.0872, 60.0447	2
113		GT1b (d18:0/22:0)	15.86	C99H175N5O47	1094.08	1094.08	[M+2H]2+	-1.82802	1896.0270, 948.7330, 745.2607, 657.2327, 624.6157, 606.6074, 588.5920, 583.1946, 454.1521, 366.1382, 292.1030, 274.0920, 266.2887, 204.0874, 60.0449	2
114		GT1b (d18:1/16:0)	10.86	C93H161N5O47	1051.02	1051.03	[M+2H]2+	-0.475726	1809.9474, 1518.8290, 1065.7051, 948.3289, 862.6254, 819.2842, 745.2494, 700.5708, 657.2363, 583.2000, 538.5213, 520.5104, 502.4992, 454.1561, 366.1395, 292.1032, 282.2801, 274.0930, 264.2695, 204.0881, 60.0449	2
115		GT1b (d18:1/17:0)	11.69	C94H163N5O47	1058.03	1058.03	[M+2H]2+	0.850635	1823.9488, 876.6427, 745.2459, 714.5899, 657.2381, 583.2054, 552.5367, 534.5247, 454.1606, 366.1418, 292.1030, 274.0927, 264.2689, 204.0880	2
116*		GT1b (d18:1/18:0)	12.44	C95H165N5O47	1065.04	1065.04	[M+2H]2+	-2.44122	1837.9775, 1546.8879, 1255.8037, 1093.7377, 948.3305, 890.6578, 819.2883, 745.2515, 728.6052, 657.2365, 583.1993, 566.5533, 548.5417, 530.5314, 518.5313, 454.1567, 366.1404, 292.1036, 282.2802, 274.0932, 264.2698, 204.0879, 60.0451	2
117		GT1b (d18:1/19:0)	13.27	C96H167N5O47	1072.05	1072.05	[M+2H]2+	5.13036	1560.8921, 948.3341, 745.2480, 657.2409, 583.2084, 580.5657, 562.5627, 544.5509, 532.5527, 454.1557, 366.1442, 292.1041, 274.0946, 264.2702, 204.0886	2
118		GT1b (d18:1/20:0) [b1]	13.96	C97H169N5O47	1079.06	1079.06	[M+2H]2+	-1.01941	1865.0154, 1574.9146, 1283.8161, 1121.7641, 948.3317, 918.6879, 819.2874, 756.6340, 745.2521, 657.2357, 594.5802, 583.1995, 576.5723, 558.5611, 546.5610, 454.1551, 366.1398, 274.0929, 264.2695, 256.0821, 204.0875	2
119		GT1b (d18:1/21:0) [d5]	14.71	C98H171N5O47	1086.07	1086.06	[M+2H]2+	0.920756	1880.0205, 1297.8491, 1135.7819, 948.3223, 932.7075, 819.2896, 770.6566, 745.2529, 657.2343, 608.5946, 590.5884, 583.1939, 572.5779, 454.1555, 366.1375, 310.1085, 292.3020, 292.1023, 282.2794, 274.0922, 264.2700, 204.0873, 60.0445	2
120		GT1b (d18:1/22:0) [b2]	15.36	C99H173N5O47	1093.07	1093.07	[M+2H]2+	0.365941	1894.0333, 1311.8451, 946.7199, 784.6723, 745.2616, 622.6105, 604.6013, 586.5928, 583.1957, 454.1518, 366.1400, 292.1040, 274.0936, 264.2682, 204.0863, 60.0449	2
121		GT1b (d18:1/23:0) [d6]	16.02	C100H175N5O47	1100.08	1100.08	[M+2H]2+	1.72715	1908.0407, 1616.9499, 1163.814, 960.7417, 798.6799, 636.6262, 618.6152, 600.6051, 454.1545, 366.1376, 292.1029, 282.2756, 274.0917, 264.2707, 204.0884, 60.0444	3
122		GT1b (d18:1/24:0) [b3]	16.57	C101H177N5O47	1107.09	1107.09	[M+2H]2+	-0.270981	948.3229, 819.2923, 657.2370, 650.6420, 632.6236, 614.6225, 583.2008, 454.1587, 366.1388, 292.1018, 274.0920, 204.0861, 60.0445	3
123		GT1b (d18:1/25:0)	17.014	C102H179N5O47	1114.09	1114.1	[M+2H]2+	-2.42349	657.2348, 646.6457, 454.1569, 366.1435, 292.1047, 274.0916, 264.2689, 204.0880	3
124		GT1b (d18:1/26:0)	17.531	C103H181N5O47	1121.1	1121.1	[M+2H]2+	-0.365711	819.2878, 745.2516, 678.6851, 657.2354, 583.1995, 366.1338, 292.1045, 274.0915, 264.2687	3
125		GT1b (d18:1/22:1)	14.118	C99H171N5O47	1092.06	1092.06	[M+2H]2+	-4.30378	1892.0070, 1600.9160, 1309.8186, 1147.7613, 948.3467, 944.6883, 782.6729, 745.2498, 657.2385, 620.5967, 602.5896, 583.1971, 454.1458, 366.1383, 274.0928, 264.2689, 262.2508, 60.0447	3
126		GT1b (d18:1/24:1) [b4]	15.506	C101H175N5O47	1106.08	1106.08	[M+2H]2+	-0.271228	1920.0393, 1628.9707, 1337.8897, 972.7382, 948.3282, 810.6802, 745.2503, 657.2354, 648.6277, 630.6175, 612.6061, 600.6082, 583.1985, 454.1519, 366.1358, 292.1029, 274.0915, 264.2694, 204.0830	3
127		GT1b (d18:1/25:1)	16.123	C102H177N5O47	1113.09	1113.09	[M+2H]2+	-1.52728	948.3357, 824.6985, 819.2867, 662.6450, 657.2360, 604.6325, 586.6201, 583.1943, 454.1531, 366.1355, 292.2962, 292.1017, 274.0919, 264.2685, 204.0844	3
128		GT1b (d18:2/16:0)	9.453	C93H159N5O47	1050.02	1050.02	[M+2H]2+	1.14284	1807.9515, 860.6142, 698.5505, 657.2364, 583.1969, 536.5066, 518.4932, 500.4823, 454.1538, 366.1362, 292.1023, 280.2628, 274.0929, 262.2547, 204.0873, 60.0447	2
129		GT1b (d18:2/18:0)	11.255	C95H163N5O47	1064.03	1064.03	[M+2H]2+	-1.87964	1835.9741, 1544.8604, 1253.7708, 1091.7213, 948.3328, 888.6421, 745.2571, 726.5915, 657.2369, 583.1970, 564.5374, 546.5260, 528.5181, 516.5178, 454.1574, 366.1400, 292.1033, 280.2646, 274.0931, 262.2540, 204.0880, 60.0445	2
130		GT1b (d20:1/18:0) [B1]	11.785	C97H169N5O47	1079.06	1079.06	[M+2H]2+	2.03882	1866.0517, 1574.9009, 1121.7461, 948.3413, 918.6827, 819.2918, 756.6359, 745.2600, 657.2406, 594.5776, 583.2052, 576.5710, 558.5587, 454.1580, 366.1420, 292.3002, 292.1047, 274.0946, 204.0880, 60.0458	2
131		GT1b (d20:1/20:0) [B2]	14.91	C99H173N5O47	1093.07	1093.07	[M+2H]2+	-1.18931	1894.0537, 1602.9349, 948.3317, 946.7089, 819.2865, 784.6679, 745.2488, 657.2347, 622.6146, 604.6028, 586.5933, 583.1945, 454.1540, 366.1400, 292.2983, 292.1019, 274.0917, 264.2675, 204.0876, 60.0453	2
132		GT1b (d20:1/22:0) [B3]	16.08	C101H177N5O47	1107.08	1107.09	[M+2H]2+	-2.80014	948.3239, 819.2932, 657.2301, 650.6435, 632.8900, 614.6213, 454.1520, 366.1377, 292.2977, 292.1021, 274.0923, 204.0863, 60.0447	2
133		GT1b (d20:0/24:2) [B4]	15.647	C101H175N5O47	1106.08	1106.08	[M+2H]2+	-1.44655	1175.8112, 972.7182, 810.6869, 648.6288, 630.6155, 612.6155, 600.6107, 583.1944, 454.1571, 366.1380, 292.1023, 274.0924, 264.2700, 204.0864, 60.0448	2
134		GT1b (d18:0/20:0)(OH)	13.185	C97H171N5O48	1088.06	1088.06	[M+2H]2+	0.827159	948.3370, 745.2568, 657.2414, 612.5934, 594.5886, 583.1948, 576.5646, 454.1581, 366.1421, 292.1026, 274.0943, 266.2867, 256.0848, 204.0883	2
135	GalNAc-GT1b	GalNAc-GT1b (d18:1/18:0)	11.485	C103H178N6O52	1166.58	1166.58	[M+2H]2+	2.05729	860.3095, 657.2278, 583.1887, 569.2216, 566.5492, 548.5361, 454.1610, 366.1473, 292.1030, 282.2849, 274.0953, 264.2714, 204.0894	2
136		GalNAc-GT1b (d18:1/20:0)	13.835	C105H182N6O52	1180.59	1180.6	[M+2H]2+	-1.86346	1283.8139, 860.3165, 594.5786, 583.1961, 576.5683, 569.2297, 454.1599, 292.2995, 292.1050, 274.0937, 264.2686, 204.0881	2
137	O-Ac-GT1b	O-Ac-GT1b (d18:0/18:0)	13.452	C97H169N5O48	1087.05	1087.05	[M+2H]2+	-0.827926	699.2433, 657.2388, 583.1907, 568.5687, 550.5586, 454.1562, 366.1445, 334.1187, 316.0993, 292.1025, 286.2992, 274.0948, 266.2827, 204.0886	2
138		O-Ac-GT1b (d18:1/18:0) [b5]	12.469	C97H167N5O48	1086.04	1086.05	[M+2H]2+	-2.67024	990.3354, 948.3388, 890.6495, 787.2799, 728.6093, 699.2444, 657.2388, 583.1906, 566.5542, 548.5433, 530.5426, 518.5170, 496.1664, 454.1586, 366.1411, 334.1148, 316.1013, 292.1050, 274.0940, 264.2709, 204.0884, 60.0457	2
139		O-Ac-GT1b (d20:1/16:0) [B5] [D5]	11.952	C97H167N5O48	1086.04	1086.05	[M+2H]2+	-1.28908	990.3416, 890.6593, 787.2573, 728.6063, 699.2465, 625.2064, 583.1957, 566.5516, 548.5413, 530.5366, 518.5319, 496.1641, 454.1582, 366.1413, 334.1141, 316.1029, 292.2997, 292.1035, 274.0926, 204.0878, 60.0453	2
140		O-Ac-GT1b (d20:1/18:0) [D6]	13.851	C99H171N5O48	1100.06	1100.06	[M+2H]2+	-1.09085	1283.7958, 918.6888, 787.2638, 756.6212, 699.2537, 625.2120, 594.5782, 576.5741, 558.5550, 454.1553, 366.1371, 334.1122, 316.1027, 292.2994, 292.1031, 274.0927, 204.0877	2
141	GQ1b	GQ1b (d18:0/18:0)	12.569	C106H184N6O55	1211.6	1211.6	[M+2H]2+	4.78707	2131.1089, 1548.8960, 948.3375, 892.6798, 745.2534, 730.6169, 657.2382, 583.2023, 568.5710, 550.5565, 532.5549, 454.1560, 366.1411, 292.1037, 274.0940, 266.2820, 204.0885, 60.0444	2
142		GQ1b (d18:0/20:0)	14.368	C108H188N6O55	1225.61	1225.61	[M+2H]2+	-0.734327	1868.0338, 948.3358, 920.6928, 758.6499, 745.2496, 657.2326, 596.5955, 583.1932, 578.5836, 560.5643, 454.1553, 366.1375, 292.1034, 274.0927, 266.2864, 204.0864	2
143		GQ1b (d18:1/16:0) [b6]	10.56	C104H178N6O55	1196.56	1196.57	[M+2H]2+	-13.2044	1809.9338, 948.3294, 862.6249, 745.2498, 700.5718, 657.2335, 583.2036, 538.5131, 520.5080, 502.4995, 490.5025, 454.1565, 366.1400, 292.1021, 274.0923, 264.2696, 204.0878	2
144*		GQ1b (d18:1/18:0) [b7]	12.16	C106H182N6O55	1210.59	1210.59	[M+2H]2+	0.0826044	2129.0814, 1837.9840, 1546.8646, 1255.8064, 1093.7270, 948.3319, 890.6546, 819.2882, 745.2532, 728.6008, 657.2358, 583.1995, 566.5523, 548.5415, 530.5318, 518.5301, 454.1565, 366.1397, 292.1033, 282.2789, 274.0930, 264.2693, 204.877, 60.0452	2
145		GQ1b (d18:1/20:0) [b8]	13.71	C108H186N6O55	1224.6	1224.6	[M+2H]2+	-0.489954	2157.1166, 1866.0145, 1574.9125, 1283.8222, 1080.7404, 948.3329, 918.6891, 756.6373, 745.2499, 657.2370, 594.5844, 583.1997, 576.5738, 558.5633, 454.1576, 366.1407, 292.3021, 292.1037, 274.0935, 264.2696, 204.0881, 60.0450	2
146		GQ1b (d18:1/21:0) [d7]	14.483	C109H188N6O55	1231.62	1231.61	[M+2H]2+	3.57255	948.3217, 745.2394, 657.2383, 590.5872, 572.5825, 454.1518, 366.1453, 292.0993, 274.0926, 264.2685, 204.0868	2
147		GQ1b (d18:1/22:0) [b9]	15.11	C110H190N6O55	1238.62	1238.62	[M+2H]2+	-0.96882	1894.0234, 1602.9522, 948.3316, 946.7133, 819.2834, 784.6577, 745.2475, 657.2346, 586.5819, 622.6112, 604.6011, 583.1969, 454.1535, 366.1385, 292.1025, 274.0917, 264.2668, 204.0877, 60.0456	2
148		GQ1b (d18:1/23:0) [d8]	15.751	C111H192N6O55	1245.63	1245.63	[M+2H]2+	2.64927	948.3358, 798.6842, 745.2394, 657.2352, 618.6187, 600.6070, 588.6182, 583.2009, 454.1532, 366.1338, 292.1020, 274.0928, 264.2680, 204.0853	2
149		GQ1b (d18:1/26:0) [d9]	17.348	C114H198N6O55	1266.65	1266.65	[M+2H]2+	-4.34216	660.6628, 657.2357, 583.1998, 454.1445, 310.3105, 292.2960, 292.1048, 274.0910, 204.0820	2
150		GQ1b (d18:1/24:1)	15.122	C112H192N6O55	1251.63	1251.63	[M+2H]2+	-1.35823	972.7378, 948.3277, 819.2763, 810.6859, 745.2498, 657.2291, 648.6215, 630.6182, 583.1947, 454.1524, 366.1395, 292.1026, 274.0919, 264.2677, 204.0879	2
151		GQ1b (d18:1/26:1)	16.389	C114H196N6O55	1265.64	1265.64	[M+2H]2+	-0.395056	948.3308, 676.6581, 657.2309, 583.1958, 366.1394, 292.1013, 274.0967, 264.2685, 204.0917	3
152		GQ1b (d18:2/18:0)	10.919	C106H180N6O55	1209.58	1209.58	[M+2H]2+	-0.661386	2127.0472, 1835.9652, 1544.8771, 1253.8462, 1091.7335, 948.3310, 888.6459, 819.2942, 745.2504, 726.5904, 657.2344, 564.5380, 546.5247, 528.5146, 516.5155, 454.1552, 366.1408, 292.1029, 280.2638, 274.0922, 262.2634, 204.0881, 60.0449	2
153		GQ1b (d18:2/20:0)	12.752	C108H184N6O55	1223.6	1223.6	[M+2H]2+	1.5528	1863.9828, 1572.9011, 1281.7958, 948.3412, 916.6792, 745.2575, 657.2349, 583.1962, 592.5665, 574.5597, 556.5459, 454.1560, 366.1430, 292.1024, 274.0931, 262.2517, 204.0883	2
154		GQ1b (d20:1/14:0) [B6]	10.08	C104H178N6O55	1196.58	1196.57	[M+2H]2+	4.01146	948.3345, 745.2588, 700.5684, 657.2378, 583.1960, 520.5082, 454.1577, 366.1400, 292.2998, 292.1013, 274.0919, 264.2675, 204.0865	2
155		GQ1b (d20:1/16:0) [B7]	11.369	C106H182N6O55	1210.59	1210.59	[M+2H]2+	2.14772	1093.7098, 948.3310, 890.6654, 745.2554, 728.6117, 657.2316, 583.2006, 564.5392, 546.5261, 528.5115, 516.5227, 454.1574, 366.1368, 292.3001, 292.1037, 274.0926, 204.0867, 60.0446	2
156		GQ1b (d20:1/18:0) [B8]	13.168	C108H186N6O55	1224.61	1224.6	[M+2H]2+	2.85807	2157.1093, 1866.0368, 1574.9101, 948.3328, 918.6973, 819.2853, 756.6411, 745.2442, 657.2348, 594.5820, 583.2010, 576.5718, 558.5585, 454.1571, 366.1392, 292.3016, 292.1032, 274.0926, 204.0877, 60.0445	2
157		GQ1b (d20:1/20:0) [B9]	14.151	C110H190N6O55	1238.62	1238.62	[M+2H]2+	0.242205	1894.0537, 948.3309, 946.7244, 819.2831, 784.6550, 745.2559, 657.2379, 622.6129, 604.6060, 586.5925, 583.1979, 454.1545, 366.1374, 310.3138, 292.2996, 292.1027, 274.0924, 204.0893	2
158		GQ1b (d20:1/22:0)	16.281	C112H194N6O55	1252.63	1252.64	[M+2H]2+	-1.7563	948.3286, 812.6677, 745.2489, 632.6297, 583.1939, 366.1386, 292.2960, 292.1012, 282.2755, 274.0919, 264.267, 204.0849, 60.0441	2
159&		GQ1b (d20:1/23:0) [d10]	16.864	C113H196N6O55	1259.65	1259.64	[M+2H]2+	2.61979	948.3368, 745.2588, 657.2336, 583.1942, 454.1502, 366.1323, 292.2961, 292.1043, 274.0887	2
160&	O-Ac-GQ1b	O-Ac-GQ1b (d18:0/20:0)	14.356	C110H190N6O56	1246.62	1246.62	[M+2H]2+	-0.320868	1576.9256, 1166.5614, 990.3403, 963.0741, 920.7038, 787.2618, 758.6525, 699.2416, 657.2373, 625.2078, 596.5947, 583.1963, 578.5831, 454.1554, 366.1368, 334.1123, 316.1033, 292.1036, 284.2941, 274.0926, 204.0876, 60.0446	2
161		O-Ac-GQ1b (d18:1/18:0) [b10] [D7]	12.105	C108H184N6O56	1231.6	1231.59	[M+2H]2+	2.02989	2129.0649, 1837.9758, 1546.8984, 1255.7516, 1093.7314, 990.3468, 890.6664, 787.2708, 728.6133, 699.2369, 657.2402, 625.2129, 583.2045, 566.5574, 548.5462, 530.5349, 518.5412, 454.1597, 366.1426, 334.1160, 316.1053, 292.1035, 282.2818, 274.0947, 264.2689, 204.0893, 60.0445	2
162		O-Ac-GQ1b (d18:1/20:0) [b11] [D8]	14.118	C110H188N6O56	1245.61	1245.61	[M+2H]2+	-1.68592	1866.0220, 1574.9898, 1121.7632, 990.3403, 948.3277, 918.6911, 787.2606, 756.6422, 745.2402, 699.2430, 657.2361, 625.2065, 583.1982, 558.5526, 594.5737, 576.5699, 454.1540, 366.1413, 292.3006, 292.1039, 274.0928, 204.0873, 60.0442	2
163&		O-Ac-GQ1b (d18:1/23:0) [D9]	16.131	C113H194N6O56	1266.63	1266.63	[M+2H]2+	0.315798	990.3321, 798.6912, 787.2615, 699.2243, 657.2358, 636.6379, 625.2066, 618.6178, 600.6013, 583.1942, 454.1495, 366.1396, 334.1136, 316.1046, 292.2956, 292.1021, 274.0921, 264.2695, 204.0868	3
164		O-Ac-GQ1b (d18:1/20:1)	12.502	C110H186N6O56	1244.6	1244.6	[M+2H]2+	-2.5711	1572.8515, 1281.8142, 990.3357, 916.6533, 787.2541, 754.6218, 745.2485, 699.2372, 625.2058, 592.5662, 574.5515, 556.5450, 454.1553, 366.1384, 334.1136, 316.1013, 292.1023, 274.0931, 264.2687, 204.0872	2
165		O-Ac-GQ1b (d20:1/16:0) [B10]	11.586	C108H184N6O56	1231.59	1231.59	[M+2H]2+	-1.05554	625.2068, 566.5527, 548.5425, 530.5293, 518.5322, 454.1534, 366.1403, 334.1127, 316.1034, 292.2999, 292.1037, 282.2787, 274.0923, 204.0884, 60.0446	2
166		O-Ac-GQ1b (d20:1/18:0) [B11]	13.585	C110H188N6O56	1245.61	1245.61	[M+2H]2+	1.28451	1121.7799, 990.3451, 948.3310, 787.2608, 745.2500, 699.2591, 657.2326, 625.2108, 594.5814, 583.1898, 576.5697, 558.5616, 496.1606, 454.1559, 366.1404, 334.1142, 316.1015, 310.3123, 292.3003, 292.1041, 274.0933, 204.0871	2
167		O-Ac-GQ1b (d20:1/20:0) [D10]	15.139	C112H192N6O56	1259.63	1259.63	[M+2H]2+	0.555721	1894.0473, 1311.8325, 990.3416, 784.6689, 787.2435, 699.2333, 657.2363, 625.2092, 622.6178, 604.6017, 586.5930, 583.2001, 574.5970, 454.1559, 366.1394, 334.1145, 316.1022, 292.2979, 292.1023, 274.0919, 204.0878	2
168&		O-Ac-GQ1b (d20:1/22:0)	16.314	C114H196N6O56	1273.64	1273.64	[M+2H]2+	-1.33476	1630.9711, 990.3251, 974.7347, 787.2724, 657.2267, 650.6304, 632.6294, 625.2126, 583.1961, 454.1586, 366.1371, 334.1129, 316.1016, 292.2998, 292.1018, 274.0915, 204.0866	3
169	GP1c	GP1c (d18:1/18:0) [b12]	11.59	C117H199N7O63	1356.14	1356.14	[M+2H]2+	3.31825	2129.0909, 1837.9528, 1546.8622, 948.3326, 890.6662, 874.2952, 745.2489, 728.5961, 583.1983, 566.5511, 548.5403, 530.5312, 518.5237, 454.1551, 300.3012, 292.1028, 282.2752, 274.0926, 264.2685, 252.2685, 204.0876	1
170		GP1c (d18:1/20:0) [b13]	13.12	C119H203N7O63	1370.15	1370.15	[M+2H]2+	0.218954	948.3365, 745.2533, 657.2356, 594.5750, 583.1971, 576.5716, 558.5720, 454.1526, 366.1398, 292.1024, 282.2824, 274.0918, 264.2685, 204.0871	1
171		GP1c (d20:1/16:0) [B12]	10.95	C117H199N7O63	1356.14	1356.14	[M+2H]2+	2.28591	2129.0538, 1837.9598, 948.3298, 890.6508, 874.3047, 819.2859, 745.2499, 728.6014, 657.2332, 583.1986, 566.5563, 548.5363, 530.5321, 518.5475, 454.1529, 366.1376, 328.3394, 310.3158, 292.2991, 292.1029, 274.0929, 256.0824, 204.0862	1
172		GP1c (d20:1/18:0) [B13]	12.89	C119H203N7O63	1370.16	1370.15	[M+2H]2+	2.91938	1866.0240, 948.3332, 918.6822, 874.3077, 745.2505, 657.2391, 594.5752, 583.1999, 576.5747, 558.5620, 454.1538, 366.1349, 292.3015, 292.1035, 274.0936, 204.0872, 60.0454	1
173&		GP1c (d20:1/20:0)	14.551	C121H207N7O63	1384.16	1384.17	[M+2H]2+	-5.85189	948.3228, 874.2968, 819.3077, 745.2450, 657.2244, 622.6096, 604.6063, 586.5987, 583.2055, 454.1603, 366.1560, 292.3007, 292.1017, 274.0915, 204.0864	2
174	SulfoHex2	SulfoHex2 (d18:1/24:0)	18.21	C54H103NO16S	1054.71	1054.71	[M+H]+	2.65477	1036.7084, 974.7448, 956.7401, 812.6980, 650.6375, 632.6292, 614.6092, 264.2670, 60.0447	4
175	SulfoHex	SulfoHex (d18:0/16:0)	13.6713	C40H79NO11S	782.544	782.545	[M+H]+	-1.02231	702.5742, 684.5623, 540.5424, 522.5262, 504.5202, 284.2962, 266.2847	4
176		SulfoHex (d18:0/18:0)	15.118	C42H83NO11S	810.542	810.576	[M+H]+	-42.0688	730.6117, 712.5989, 568.5636, 550.5532, 532.5362, 282.2763, 264.2671, 261.0206, 60.0443	4
177		SulfoHex (d18:0/22:0) [d11]	17.65	C46H91NO11S	866.639	866.639	[M+H]+	0.576942	848.6154, 786.6795, 768.6638, 624.6293, 606.6174, 264.2687, 60.0440	5
178		SulfoHex (d18:0/23:0)	18.31	C47H93NO11S	880.653	880.654	[M+H]+	-1.93038	800.6977, 782.6743, 638.6425, 620.6294, 284.2941, 266.2810, 163.0594, 60.0450	5
179		SulfoHex (d18:0/24:0) [d12]	18.89	C48H95NO11S	894.664	894.67	[M+H]+	-6.14752	876.7060, 814.7105, 796.6978, 652.6595, 634.6485, 616.6381, 366.2846, 284.2943, 60.0448	5
180		SulfoHex (d18:1/16:0)	13.49	C40H77NO11S	780.528	780.522	[M+H]+	7.81529	762.5311, 700.5735, 682.5636, 538.5225, 520.5107, 502.4979, 490.5051, 282.2793, 264.2697, 60.0452	4
181		SulfoHex (d18:1/17:0)	14.19	C41H79NO11S	794.54	794.545	[M+H]+	-5.4119	776.5477, 552.5314, 534.5294, 282.2797, 264.2710, 60.0451	4
182		SulfoHex (d18:1/18:0) [c1]	14.77	C42H81NO11S	808.558	808.56	[M+H]+	-3.33927	790.5499, 728.6047, 710.5954, 566.5511, 548.5407, 530.5297, 518.5330, 282.2799, 264.2698, 60.0445	4
183		SulfoHex (d18:1/19:0) [d13]	15.48	C43H83NO11S	822.57	822.576	[M+H]+	-7.17259	804.6669, 580.5620, 562.5564, 544.5505, 282.2786, 264.2678, 252.2682, 60.0445	4
184		SulfoHex (d18:1/20:0)	16.17	C44H85NO11S	836.591	836.592	[M+H]+	-1.19533	756.6338, 738.6217, 594.5802, 576.5697, 558.5574, 310.3085, 282.2777, 264.2680, 60.0442	4
185		SulfoHex (d18:1/21:0)	16.81	C45H87NO11S	850.607	850.607	[M+H]+	-0.470252	770.6472, 752.6360, 608.59232, 590.5844, 572.5803, 282.2751, 264.2697, 60.0442	5
186		SulfoHex (d18:1/22:0) [c2] [d14]	17.49	C46H89NO11S	864.62	864.623	[M+H]+	-3.00709	848.6676, 784.6609, 766.6593, 622.6140, 604.6073, 586.5990, 264.2715, 163.0615	4
187		SulfoHex (d18:1/23:0) [d15]	18.15	C47H91NO11S	878.636	878.639	[M+H]+	-3.41437	860.6301, 798.6825, 780.6752, 636.6267, 618.6173, 600.6098, 282.2786, 264.2687, 252.2675, 60.0447	5
188		SulfoHex (d18:1/24:0) [c3] [d16]	18.79	C48H93NO11S	892.651	892.654	[M+H]+	-3.13671	874.6269, 812.6902, 794.6788, 650.6442, 632.6306, 616.6016, 282.2794, 264.2692, 252.2693, 60.0448	5
189		SulfoHex (d18:1/25:0) [d17]	19.38	C49H95NO11S	906.667	906.67	[M+H]+	-3.30881	888.6602, 826.7098, 808.7033, 664.6574, 646.6488, 628.6431, 282.2790, 264.2693, 252.2692, 60.0447	5
190		SulfoHex (d18:1/26:0) [d18]	19.99	C50H97NO11S	920.686	920.686	[M+H]+	0.977533	902.6761, 840.7119, 678.6681, 660.6626, 642.6619, 282.2768, 264.2676	5
191		SulfoHex (d18:1/23:1)	16.954	C47H89NO11S	876.623	876.623	[M+H]+	0.114074	858.6207, 796.6646, 778.6591, 634.6085, 616.6002, 598.5839, 282.2797, 264.2690, 252.2683, 60.0447	4
192		SulfoHex (d18:1/24:1)	17.62	C48H91NO11S	890.637	890.639	[M+H]+	-1.90874	872.6223, 810.6817, 792.6655, 648.6294, 630.6231, 612.6079, 600.6200, 264.2691, 282.2789, 60.0444	5
193		SulfoHex (d18:1/25:1)	18.25	C49H93NO11S	904.651	904.654	[M+H]+	-3.53726	886.6446, 824.6970, 806.6847, 662.6387, 644.6340, 626.6285, 282.2786, 264.2687, 252.2678, 60.0457	5
194		SulfoHex (d18:1/24:2) [c4]	16.67	C48H89NO11S	888.621	888.623	[M+H]+	-2.25067	870.6079, 808.6670, 790.6556, 646.6142, 628.6015, 6105889, 598.5857, 282.2639, 264.2688, 262.2535, 252.2691, 60.0445	4
195		SulfoHex (d18:2/23:0) [c5]	16.453	C47H89NO11S	876.62	876.623	[M+H]+	-2.73778	858.6032, 796.6636, 778.6540, 634.6148, 616.6023, 598.5915, 586.5839, 282.2794, 262.2539, 234.2690, 252.2684	5
196		SulfoHex (d18:2/24:1) [C4]	16.22	C48H89NO11S	888.618	888.623	[M+H]+	-5.73922	870.6112, 808.6623, 790.6556, 646.6125, 628.6019, 610.2902, 598.5935, 282.2799, 280.2625, 264.2689, 262.2532, 252.2684, 60.0447	4
197		SulfoHex (d20:1/16:0) [C1]	14.247	C42H81NO11S	808.559	808.56	[M+H]+	-1.85515	728.5986, 566.5541, 548.5333, 530.5268, 292.3005, 60.0443	4
198		SulfoHex (d20:1/20:0) [C2]	16.87	C46H89NO11S	864.621	864.623	[M+H]+	-2.66012	846.6141, 784.6678, 766.6564, 622.6148, 604.6020, 586.5904, 292.3013, 282.2794, 252.2690, 60.0446	4
199		SulfoHex (d20:1/22:0) [C3]	18.087	C48H93NO11S	892.652	892.654	[M+H]+	-2.24051	874.6428, 812.6961, 794.6871, 650.6437, 632.6341, 614.6236, 292.2991, 282.2786, 60.0451	4
200		SulfoHex (d18:1/23:1) [C5]	16.631	C47H89NO11S	876.625	876.623	[M+H]+	2.16741	796.6528, 778.6552, 634.6195, 266.2808, 264.2699, 60.0448	4
201		SulfoHex (d18:1/26:1)	18.408	C50H95NO11S	918.671	918.67	[M+H]+	0.979677	838.7116, 820.7014, 676.6592, 658.6476, 640.6346, 282.2785, 264.2690, 163.0605, 60.0446	5
202	SulfoHex	SulfoHex (t18:0/23:0)	17.59	C47H93NO12S	896.65	896.649	[M+H]+	0.892211	878.6338, 816.6978, 798.6760, 780.6685, 654.6352, 636.6316, 618.6168, 600.6122, 284.2927, 266.2854, 163.0606, 60.0434	5
203		SulfoHex (t18:0/24:0)	18.23	C48H95NO12S	910.661	910.665	[M+H]+	-3.95316	892.6441, 830.7098, 812.6898, 794.6788, 668.6558, 650.6443, 632.6290, 614.6127, 620.6345, 282.2778, 264.2702, 252.2679, 60.0445	4
204		SulfoHex (t18:0/25:0)	18.87	C49H97NO12S	924.682	924.68	[M+H]+	1.62218	844.7249, 826.7152, 682.6747, 664.6517, 646.6486, 628.6367, 284.2845, 266.2760, 163.0627, 60.0434	5
205		SulfoHex (t18:1/17:0)	13.38	C41H79NO12S	810.53	810.54	[M+H]+	-11.7206	730.6191, 712.6042, 568.5516, 550.5441, 532.5375, 282.2778, 264.2684, 163.0632, 60.0435	4
206		SulfoHex (t18:1/20:0) [c6]	15.37	C44H85NO12S	852.584	852.587	[M+H]+	-2.93225	834.5720, 772.6223, 754.6186, 610.5793, 592.5633, 574.5584, 282.2792, 262.2590, 252.2691, 60.0448	4
207		SulfoHex (t18:1/21:0) [D11]	16.397	C45H87NO12S	866.598	866.602	[M+H]+	-4.61573	848.6431, 786.6351, 768.6215, 624.6070, 606.5985, 262.2578, 60.0445	4
208		SulfoHex (t18:1/22:0) [c7]	16.751	C46H89NO12S	880.615	880.618	[M+H]+	-3.4067	862.6148, 800.6608, 782.6494, 638.6098, 620.5922, 602.5920, 282.2792, 262.2546	4
209		SulfoHex (t18:1/23:0) [D12]	17.44	C47H91NO12S	894.63	894.634	[M+H]+	-3.57688	876.6179, 814.6906, 796.6672, 652.6479, 634.6128, 616.6018, 604.6001, 282.2793, 262.2587, 252.2686, 60.0448	5
210		SulfoHex (t18:1/24:0)	18.11	C48H93NO12S	908.647	908.649	[M+H]+	-2.75134	890.6367, 872.6219, 828.6923, 810.6828, 666.6382, 648.6286, 630.6169, 612.6085, 282.2778, 262.2589, 252.2685, 60.0450	5
211		SulfoHex (t18:1/25:0)	18.78	C49H95NO12S	922.661	922.665	[M+H]+	-3.90174	904.6556, 742.7014, 824.6963, 680.6567, 662.6408, 644.6342, 282.2762, 262.2592, 60.0442	5
212		SulfoHex (t18:1/18:1) [D13]	12.96	C42H79NO12S	822.529	822.54	[M+H]+	-13.1301	742.5977, 724.5901, 580.5376, 562.5395, 282.2772, 264.2685, 60.0440	4
213&		SulfoHex (t18:1/21:1) [D14]	14.703	C45H85NO12S	864.587	864.587	[M+H]+	0.115662	846.6058, 784.6414, 766.6491, 622.6046, 604.5968, 586.5852, 282.2781, 262.2567, 252.2664	4
214		SulfoHex (t18:1/22:1) [D15]	15.67	C46H87NO12S	878.601	878.602	[M+H]+	-1.25199	860.5858, 798.6478, 780.6342, 618.5843, 600.5730, 282.2746, 262.2573	4
215		SulfoHex (t18:1/23:1) [D16]	16.38	C47H89NO12S	892.618	892.618	[M+H]+	-0.11203	874.6217, 812.6901, 794.6733, 650.6428, 632.6194, 614.6160, 282.2785, 262.2590, 252.2689, 60.0453	5
216		SulfoHex (t18:1/24:1) [c8] [D17]	16.99	C48H91NO12S	906.634	906.634	[M+H]+	0.772087	888.6177, 826.6666, 808.6474, 664.6625, 628.6525, 282.2864, 262.2586, 60.0445	5
217		SulfoHex (t18:1/25:1) [D18]	17.61	C49H93NO12S	920.647	920.649	[M+H]+	-2.38962	840.7018, 822.6785, 678.6486, 660.6237, 642.6125, 282.2770, 264.2676, 60.0447	5
218		SulfoHex (t20:1/18:0) [C6]	15.32	C44H85NO12S	852.592	852.587	[M+H]+	6.09909	834.5583, 772.6243, 754.6102, 610.5789, 592.5585, 308.3005, 292.2986, 60.0449	4
219		SulfoHex (t20:1/20:0) [C7]	16.554	C46H89NO12S	880.615	880.618	[M+H]+	-2.83892	862.6057, 800.6589, 782.6517, 638.6033, 620.5965, 602.5872, 590.5879, 308.3098, 292.3023, 60.0453	4
220		SulfoHex (t20:1/22:1) [C8]	16.67	C48H91NO12S	906.631	906.634	[M+H]+	-2.64716	888.6200, 826.6790, 808.6675, 788.6374, 790.6488, 308.3059, 292.2991, 60.0450	5
The acidic GSLs are classified according to "lipid classification system" (http://www.lipidmaps.org/)
[A1-A13 vs a1-a13] 13 pairs of isomeric gangliosides with different glycan chains; [B1-B13 vs b1-b13] 13 pairs of isomeric gangliosides with different ceramide moiety; [C1-C8 vs c1-c8] 8 pairs of isomeric sulfatide with different ceramide moiety.
[D1-D18 vs d1-d18] 18 pairs of isobaric acidic GSLs.
& represents novel acidic GSLs; * represents acidic GSLs identified with standards.

## Sheet: Table. S2
	Table. S2. Structural diversity of ganglioside ( GM, GD, GT, GQ, GP) in mouse brain tissues
		GM																							GD																							GT
			Sphingoid Backbone																							Sphingoid Backbone																							Sphingoid Backbone
			18 : 0				18 : 1				18 : 2				20 : 0				20 : 1							18 : 0				18 : 1				18 : 2				20 : 0				20 : 1							18 : 0
	Fatty Acid	14 : 0					1																	Fatty acid	14 : 0																						Fatty Acid	14 : 0
		14 : 1																							14 : 1																							14 : 1
		14 : 2																							14 : 2																							14 : 2
		15 : 0																							15 : 0																							15 : 0
		15 : 1																							15 : 1																							15 : 1
		15 : 2																							15 : 2																							15 : 2
		16 : 0	1				1	2	3																16 : 0	1				1																		16 : 0
		16 : 1					1																		16 : 1																							16 : 1
		16 : 2																							16 : 2																							16 : 2
		17 : 0					1	2	3																17 : 0					1																		17 : 0
		17 : 1					1																		17 : 1																							17 : 1
		17 : 2																							17 : 2																							17 : 2
		18 : 0	1		3		1	2	3	4															18 : 0	1				1	2	3																18 : 0	1
		18 : 1					1																		18 : 1							3																18 : 1
		18 : 2																							18 : 2																							18 : 2
		19 : 0					1	2	3																19 : 0	1				1		3																19 : 0
		19 : 1																							19 : 1																							19 : 1
		19 : 2																							19 : 2																							19 : 2
		20 : 0			3		1	2	3																20 : 0	1				1	2	3		1														20 : 0	1
		20 : 1					1																		20 : 1																							20 : 1
		20 : 2																							20 : 2																							20 : 2
		21 : 0					1	2	3																21 : 0					1																		21 : 0
		21 : 1					1		3																21 : 1																	1						21 : 1
		21 : 2																							21 : 2																							21 : 2
		22 : 0	1				1	2	3																22 : 0	1				1		3																22 : 0	1
		22 : 1																							22 : 1					1																		22 : 1
		22 : 2																							22 : 2																							22 : 2
		23 : 0					1	2	3																23 : 0					1																		23 : 0
		23 : 1																							23 : 1																							23 : 1
		23 : 2																							23 : 2																							23 : 2
		24 : 0					1	2	3	4															24 : 0					1		3																24 : 0
		24 : 1					1		3	4															24 : 1					1																		24 : 1
		24 : 2																							24 : 2																							24 : 2
		25 : 0					1																		25 : 0					1																		25 : 0
		25 : 1																							25 : 1					1		3																25 : 1
		25 : 2																							25 : 2																							25 : 2
		26 : 0							3																26 : 0					1																		26 : 0
		26 : 1																							26 : 1																							26 : 1
		26 : 2																							26 : 2																							26 : 2
		27 : 0																							27 : 0																							27 : 0
		27 : 1																							27 : 1																							27 : 1
		27 : 2																							27 : 2																							27 : 2
		GQ																							GP
			Sphingoid Backbone																							Sphingoid backbone
			18 : 0				18 : 1				18 : 2				20 : 0				20 : 1							18 : 0				18 : 1				18 : 2				20 : 0				20 : 1
	Fatty Acid	14 : 0																	1					Fatty Acid	14 : 0
		14 : 1																							14 : 1
		14 : 2																							14 : 2
		15 : 0																							15 : 0
		15 : 1																							15 : 1
		15 : 2																							15 : 2
		16 : 0					1												1						16 : 0																	1
		16 : 1																							16 : 1
		16 : 2																							16 : 2
		17 : 0																							17 : 0
		17 : 1																							17 : 1
		17 : 2																							17 : 2
		18 : 0	1				1				1								1						18 : 0					1												1
		18 : 1																							18 : 1
		18 : 2																							18 : 2
		19 : 0																							19 : 0
		19 : 1																							19 : 1
		19 : 2																							19 : 2
		20 : 0	1				1				1								1						20 : 0					1												1
		20 : 1																							20 : 1
		20 : 2																							20 : 2
		21 : 0					1																		21 : 0
		21 : 1																							21 : 1
		21 : 2																							21 : 2
		22 : 0					1												1						22 : 0
		22 : 1																							22 : 1
		22 : 2																							22 : 2
		23 : 0					1												1						23 : 0
		23 : 1																							23 : 1
		23 : 2																							23 : 2
		24 : 0																							24 : 0
		24 : 1					1																		24 : 1
		24 : 2																							24 : 2
		25 : 0																							25 : 0
		25 : 1																							25 : 1
		25 : 2																							25 : 2
		26 : 0					1																		26 : 0
		26 : 1					1																		26 : 1
		26 : 2																							26 : 2
		27 : 0																							27 : 0
		27 : 1																							27 : 1
		27 : 2																							27 : 2

## Sheet: Table. S3
	Table. S3. Structural diversity of O-acetylated gangliosides ( OAc-GM, OAc-GD, OAc-GT, OAc-GQ) in mouse brain tissues
		OAc-GM																							OAc-GD																							OAc-GT
			Sphingoid backbone																							Sphingoid backbone																							Sphingoid backbone
			18 : 0				18 : 1				18 : 2				20 : 0				20 : 1							18 : 0				18 : 1				18 : 2				20 : 0				20 : 1							18 : 0
	Fatty Acid	16 : 0																						Fatty Acid	16 : 0																						Fatty Acid	16 : 0
		16 : 1																							16 : 1																							16 : 1
		16 : 2																							16 : 2																							16 : 2
		17 : 0																							17 : 0																							17 : 0
		17 : 1																							17 : 1																							17 : 1
		17 : 2																							17 : 2																							17 : 2
		18 : 0																							18 : 0					1																		18 : 0	1
		18 : 1																							18 : 1																							18 : 1
		18 : 2																							18 : 2																							18 : 2
		19 : 0																							19 : 0																							19 : 0
		19 : 1																							19 : 1																							19 : 1
		19 : 2																							19 : 2																							19 : 2
		20 : 0																							20 : 0					1		3																20 : 0
		20 : 1																							20 : 1																							20 : 1
		20 : 2																							20 : 2																							20 : 2
		21 : 0							3	4															21 : 0																							21 : 0
		21 : 1																							21 : 1																							21 : 1
		21 : 2																							21 : 2																							21 : 2
		22 : 0								4															22 : 0																							22 : 0
		22 : 1																							22 : 1																							22 : 1
		22 : 2																							22 : 2																							22 : 2
		23 : 0																							23 : 0																							23 : 0
		23 : 1																							23 : 1																							23 : 1
		23 : 2																							23 : 2																							23 : 2
		24 : 0																							24 : 0																							24 : 0
		24 : 1																							24 : 1																							24 : 1
		24 : 2																							24 : 2																							24 : 2

## Sheet: Table. S4
	Table. S4. Structural diversity of fucosylated gangliosides ( Fuc-GM, Fuc-GD) in mouse brain tissues
		Fuc-GM																							Fuc-GD
			Sphingoid backbone																							Sphingoid backbone
			18 : 0				18 : 1				18 : 2				20 : 0				20 : 1							18 : 0				18 : 1				18 : 2				20 : 0				20 : 1
	Fatty Acid	16 : 0	1																					Fatty acid	16 : 0
		16 : 1																							16 : 1
		16 : 2																							16 : 2
		17 : 0																							17 : 0
		17 : 1																							17 : 1
		17 : 2																							17 : 2
		18 : 0					1																		18 : 0
		18 : 1																							18 : 1
		18 : 2																							18 : 2
		19 : 0																							19 : 0
		19 : 1																							19 : 1
		19 : 2																							19 : 2
		20 : 0	1				1																		20 : 0					1
		20 : 1																							20 : 1
		20 : 2																							20 : 2
		21 : 0																							21 : 0
		21 : 1																							21 : 1
		21 : 2																							21 : 2
		22 : 0					1																		22 : 0
		22 : 1																							22 : 1
		22 : 2																							22 : 2
		23 : 0																							23 : 0
		23 : 1																							23 : 1
		23 : 2																							23 : 2
		24 : 0																							24 : 0
		24 : 1																							24 : 1
		24 : 2																							24 : 2
		25 : 0																							25 : 0
		25 : 1																							25 : 1
		25 : 2																							25 : 2
		26 : 0																							26 : 0
		26 : 1																							26 : 1
		26 : 2																							26 : 2

## Sheet: Table. S5
	Table. S5. Structural diversity of N-acetylgalactosamine gangliosides (GalNAc-GD, GalNAc-GT) in mouse brain tissues
		GalNAc-GD																							GalNAc-GT1b
			Sphingoid backbone																							Sphingoid backbone
			18 : 0				18 : 1				18 : 2				20 : 0				20 : 1							18 : 0				18 : 1				18 : 2				20 : 0				20 : 1
	Fatty acid	16 : 0					1																	Fatty acid	16 : 0
		16 : 1																							16 : 1
		16 : 2																							16 : 2
		17 : 0																							17 : 0
		17 : 1																							17 : 1
		17 : 2																							17 : 2
		18 : 0					1																		18 : 0					1
		18 : 1																							18 : 1
		18 : 2																							18 : 2
		19 : 0					1																		19 : 0
		19 : 1																							19 : 1
		19 : 2																							19 : 2
		20 : 0					1																		20 : 0					1
		20 : 1																							20 : 1
		20 : 2																							20 : 2
		21 : 0					1																		21 : 0
		21 : 1																							21 : 1
		21 : 2																							21 : 2
		22 : 0					1																		22 : 0
		22 : 1																							22 : 1
		22 : 2																							22 : 2
		23 : 0					1																		23 : 0
		23 : 1																							23 : 1
		23 : 2																							23 : 2
		24 : 0																							24 : 0
		24 : 1																							24 : 1
		24 : 2																							24 : 2

## Sheet: Table. S6
	Table. S6. Structura diversity of sulfatides (SulfoHex, SulfoHex2) in mouse brain tissues
		SulfoHex													SulfoHex2
			Sphingoid backbone													Sphingoid backbone
			18 : 0		18 : 1		18 : 2		20 : 0		20 : 1					18 : 0		18 : 1		18 : 2		20 : 0		20 : 1
	Fatty acid	14 : 0												Fatty acid	14 : 0
		14 : 1													14 : 1
		14 : 2													14 : 2
		15 : 0													15 : 0
		15 : 1													15 : 1
		15 : 2													15 : 2
		16 : 0	1		1						1				16 : 0
		16 : 1													16 : 1
		16 : 2													16 : 2
		17 : 0			1	2									17 : 0
		17 : 1													17 : 1
		17 : 2													17 : 2
		18 : 0	1		1							2			18 : 0
		18 : 1				2									18 : 1
		18 : 2													18 : 2
		19 : 0			1										19 : 0
		19 : 1													19 : 1
		19 : 2													19 : 2
		20 : 0			1	2					1	2			20 : 0
		20 : 1													20 : 1
		20 : 2													20 : 2
		21 : 0			1	2									21 : 0
		21 : 1				2									21 : 1
		21 : 2													21 : 2
		22 : 0	1		1	2					1				22 : 0
		22 : 1				2						2			22 : 1
		22 : 2													22 : 2
		23 : 0	1	2	1	2	1								23 : 0
		23 : 1			1	2									23 : 1
		23 : 2													23 : 2
		24 : 0	1	2	1	2									24 : 0			1
		24 : 1			1	2	1								24 : 1
		24 : 2			1										24 : 2
		25 : 0		2	1	2									25 : 0
		25 : 1			1	2									25 : 1
		25 : 2													25 : 2
		26 : 0			1										26 : 0
		26 : 1			1										26 : 1
		26 : 2													26 : 2

## Sheet: Table. S7
Table. S7. Potential acidic GSLs markers for Parkinson's disease identified by independent-samples t-test
Compound Name	`X±s		t	P	FDR
	HC(n = 5)	PD(n = 7)
GD1b (d18:1/21:0)	0.003±0.00039	0.0039±0.00072	-4.003	0.0003***	0.004**
GD1b (d18:1/23:0)	0.0027±0.00035	0.0033±0.00045	-3.842	0.0005***	0.003**
GD2 (d18:1/20:0)	0.0012±0.00036	0.0017±0.0004	-3.479	0.001**	0.005**
GD3 (d18:1/25:1)	0.0059±0.00067	0.0054±0.00074	2.099	0.044*	0.046*
GM1b (d18:1/17:0)	0.0003±0.00007	0.0004±0.00007	-2.262	0.03*	0.039*
GM1b (d18:1/21:0)	0.0014±0.00021	0.0017±0.00033	-2.697	0.011*	0.021*
GM3 (d18:1/22:0)	0.0011±0.00024	0.0008±0.00027	2.856	0.007**	0.019*
GQ1b (d18:1/16:0)	0.0007±0.00015	0.0006±0.00009	2.37	0.024*	0.034*
GQ1b (d18:1/24:1)	0.0014±0.00036	0.0012±0.00017	2.441	0.02*	0.030*
GT1b (d18:1/23:0)	0.0146±0.00181	0.0165±0.00276	-2.22	0.033*	0.041*
GT1b (d18:1/26:0)	0.0009±0.00022	0.0007±0.00021	2.902	0.007**	0.017*
SulfoHex (d18:0/18:0)	0.002±0.00033	0.0015±0.00044	3.294	0.002**	0.009**
SulfoHex (d18:1/16:0)	0.001±0.00017	0.0008±0.00019	3.154	0.003**	0.010*
SulfoHex (d18:1/23:1)	0.0002±0.00009	0.0003±0.00012	-2.356	0.025*	0.034*
SulfoHex (d18:2/23:0)	0.0011±0.00036	0.0014±0.00033	-2.46	0.019*	0.030*
SulfoHex (t18:1/24:1)	0.0004±0.00017	0.0005±0.00018	-2.531	0.016*	0.029*
*P ＜ 0.05, **P ＜ 0.01, ***P ＜ 0.001, ****P ＜ 0.0001.

## Sheet: Table. S8
Table. S8. Potential acidic GSLs markers for Parkinson's disease identified by Mann-Whitney U test
Compound Name	M(P25~P75)	Z	P	FDR
GD1b (d18:1/18:0)	0.0865(0.0774~0.0901)	-2.567	0.01*	0.021*
GD1b (d18:1/24:0)	0.0009(0.0008~0.001)	-3.067	0.002**	0.008**
GD2 (d18:1/18:0)	0.0025(0.002~0.0029)	-3.9	0.000096****	0.003**
GD3 (d18:1/24:0)	0.0018(0.0016~0.002)	-2.367	0.018*	0.03*
GM1b (d18:0/18:0)	0.0018(0.0015~0.0019)	-1.967	0.049*	0.049*
GT1b (d18:1/19:0)	0.0065(0.0062~0.0075)	-2.1	0.036*	0.039*
GT1b (d18:1/21:0)	0.0047(0.0044~0.0054)	-3.6	0.0003***	0.003**
GT1b (d18:1/24:1)	0.0156(0.0142~0.017)	-2.133	0.033*	0.039*
O-Ac-GQ1b (d18:1/18:0)	0.0155(0.0142~0.0172)	-2.133	0.033*	0.037*
SulfoHex (d18:1/18:0)	0.0167(0.0126~0.0209)	-2.633	0.008**	0.018*
SulfoHex (t18:1/23:1)	0.0008(0.0006~0.0009)	-2.9	0.004**	0.012*
*P ＜ 0.05, **P ＜ 0.01, ***P ＜ 0.001, ****P ＜ 0.0001.
